# Supplementary material for: Crizotinib- or Ceritinib-Conjugated Platinum(IV) Prodrugs As Potent Multiaction Agents Inducing Antiproliferative Effects in 2D and 3D Cancer Cell Models
Source: J Med Chem. 2025 Nov 10;68(22):24094–107. doi: 10.1021/acs.jmedchem.5c01858 (PMC12670396; doi:10.1021/acs.jmedchem.5c01858)
Supplement: Supplementary file 2 [file jm5c01858_si_002.csv]

compound	SMILE
1	C[C@@H](OC1=C(N)N=CC(C2=CN(C3CCNCC3)N=C2)=C1)C4=C(Cl)C=CC(F)=C4Cl
2	O[Pt](Cl)(OC(N(CC1)CCC1N(N=C2)C=C2C3=CC(O[C@@H](C4=C(Cl)C=CC(F)=C4Cl)C)=C(N)N=C3)=O)(Cl)([NH3])[NH3]
3	[NH3][Pt](Cl)(OC(N(CC1)CCC1N(N=C2)C=C2C3=CC(O[C@@H](C4=C(Cl)C=CC(F)=C4Cl)C)=C(N)N=C3)=O)(Cl)([NH3])OC(CCCC5=CC=CC=C5)=O
4	O=C(N(CC1)CCC1N(N=C2)C=C2C3=CC(O[C@@H](C4=C(Cl)C=CC(F)=C4Cl)C)=C(N)N=C3)O[Pt]([NH2][C@H]5[C@H]6CCCC5)(OC7=O)(OC7=O)([NH2]6)OC(CCCC8=CC=CC=C8)=O
5	CC1=CC(NC2=NC=C(Cl)C(NC3=CC=CC=C3S(=O)(C(C)C)=O)=N2)=C(OC(C)C)C=C1C4CCNCC4
6	CC1=CC(NC2=NC=C(Cl)C(NC3=CC=CC=C3S(=O)(C(C)C)=O)=N2)=C(OC(C)C)C=C1C4CCN(C(O[Pt](Cl)(Cl)([NH3])([NH3])O)=O)CC4
7	CC1=CC(NC2=NC=C(Cl)C(NC3=CC=CC=C3S(=O)(C(C)C)=O)=N2)=C(OC(C)C)C=C1C4CCN(C(O[Pt](Cl)(Cl)([NH3])([NH3])OC(CCCC5=CC=CC=C5)=O)=O)CC4
8	CC1=CC(NC2=NC=C(Cl)C(NC3=CC=CC=C3S(=O)(C(C)C)=O)=N2)=C(OC(C)C)C=C1C4CCN(C(O[Pt]5(OC6=O)(OC6=O)([NH2][C@H]7[C@H]([NH2]5)CCCC7)OC(CCCC8=CC=CC=C8)=O)=O)CC4
compound	A549	NCI-H2228	U87-MG	HCT116	RD	MDA-MB-231
1	1.0±0.2	0.82±0.07	3.9±0.5	1.9±0.5	1.4±0.4	1.2±0.3
2	0.8±0.1	0.74±0.08	2.0±0.7	2.1±0.5	2.0±0.4	1.9±0.6
3	0.48±0.06	0.45±0.09	0.44±0.05	0.57±0.09	0.54±0.07	0.50±0.07
4	1.5±0.4	1.3±0.4	1.8±0.4	1.0±0.2	1.6±0.2	1.5±0.5
5	0.9±0.2	0.51±0.04	1.1±1	0.9±0.2	1.5±0.3	1.4±0.9
6	0.35±0.06	0.21±0.06	0.8±0.2	0.7±0.3	0.6±0.2	1.1±0.3
7	0.23±0.08	0.07±0.01	0.26±0.09	0.19±0.06	0.35±0.03	0.22±0.08
8	1.3±0.2	0.8±0.3	1.1±0. 4	0.88±0.06	2.2±0.4	1.5±0.4
cisPt	4.3±0.2	2.4±0.7	3.0±0.2	8.8±0.5	7.3±0.2	27±4
OxPt	1.6±0.6	3.8±0.4	NDc	1.3±0.1	4.3±0.5	6.2±0.9
MIX3	1.1±0.4	0.71±0.07	1.4±0.4	1.6±0.6	1.1±0.2	1.3±0.2
MIX4	0.6±0.1	0.7±0.2	ND	ND	ND	ND
MIX7	0.9±0.3	0.44±0.04	0.62±0.08	0.59±0.04	0.61±0.06	0.9±0.1
MIX8	2.0±0.3	3.1±0.7	ND	ND	ND	ND
MIX3/3	2.3	1.6	3.2	2.8	2	2.6
MIX7/7	3.9	6.3	2.4	3.1	1.7	4.1
